# Supplementary material for: Effects of Ferrocene and Ferrocenium on MCF-7 Breast Cancer Cells and Interconnection with Regulated Cell Death Pathways
Source: Molecules. 2023 Sep 6;28(18):6469. doi: 10.3390/molecules28186469 (PMC10537025; doi:10.3390/molecules28186469)
Supplement: Supplementary file 1 [file molecules-28-06469-s001.zip]

Archive with 1 entries (1 files):
- molecules-2540285-supplementary.pdf
